# Supplementary material for: Differential effects of antiemetic serotonin receptor antagonist Ondansetron on nausea associated with CHRM3 rs2165870 and TACR1 rs3755468 single-nucleotide polymorphisms
Source: Mol Brain. 2025 Jul 21;18:64. doi: 10.1186/s13041-025-01237-3 (PMC12278487; doi:10.1186/s13041-025-01237-3)
Supplement: Supplementary file 2 — Supplementary Material 2 [file 13041_2025_1237_MOESM2_ESM.xlsx]

## Sheet: Sheet1
Table S11. DNase-seq signals of human tissues and primary cell biosamples 10 kb upstream and downstream of CHRM3 rs2165870 SNP (P_value_signal).						chr1	chr1	chr1	chr1	chr1	chr1	chr1	chr1	chr1	chr1	chr1
Human tissues and primary cell biosamples	Location on chromosome 1
	239779680	239779840	239780000	239780160	239780320	239780640	239780960	239781120	239794080	239794240	239794400	239794560	239796800	239796960	239797280	239799840
	≀	≀	≀	≀	≀	≀	≀	≀	≀	≀	≀	≀	≀	≀	≀	≀
	239779840	239780000	239780160	239780320	239780480	239780800	239781120	239781280	239794240	239794400	239794560	239794720	239796960	239797120	239797440	239800000
ADRENAL.Fetal_Adrenal_Gland.E080	0	0	0	0	0	0	0	0	0	0	0	0	0	0	0	0
BLOOD.CD14_Primary_Cells.E029	0	0	0	0	0	0	0	0	0	0	0	0	0	0	0	0
BLOOD.CD15_Primary_Cells.E030	0	0	0	0	0	0	0	0	0	0	0	0	0	0	0	0
BLOOD.CD19_Primary_Cells_Cord_BI.E031	0	0	0	0	0	0	0	0	0	0	0	0	0	0	0	0
BLOOD.CD19_Primary_Cells_Peripheral_UW.E032	0	0	0	0	0	0	0	0	0	0	0	0	0	0	0	0
BLOOD.CD34_Cultured_Cells.E036	0	0	0	0	0	0	0	0	0	0	0	0	0	0	0	0
BLOOD.CD34_Primary_Cells.E035	0	0	0	0	0	0	0	0	0	0	0	0	0	0	0	0
BLOOD.CD3_Primary_Cells_Cord_BI.E033	0	0	0	0	0	0	0	0	0	0	0	0	0	0	0	0
BLOOD.CD3_Primary_Cells_Peripheral_UW.E034	0	0	0	0	0	0	0	0	0	0	0	0	0	0	0	0
BLOOD.CD4_CD25_CD127_Treg_Primary_Cells.E044	0	0	0	0	0	0	0	0	0	0	0	0	0	0	0	0
BLOOD.CD4_CD25_CD45RA_Naive_Primary_Cells.E039	0	0	0	0	0	0	0	0	0	0	0	0	0	0	0	0
BLOOD.CD4_CD25_CD45RO_Memory_Primary_Cells.E040	0	0	0	0	0	0	0	0	0	0	0	0	0	0	0	0
BLOOD.CD4_CD25_IL17_PMA_Ionomcyin_stimulated_Th17_Primary_Cells.E042	0	0	0	0	0	0	0	0	0	0	0	0	0	0	0	0
BLOOD.CD4_CD25_IL17_PMA_Ionomycin_stimulated_MACS_purified_Th_Primary_Cells.E041	0	0	0	0	0	0	0	0	0	0	0	0	0	0	0	0
BLOOD.CD4_CD25_Th_Primary_Cells.E043	0	0	0	0	0	0	0	0	0	0	0	0	0	0	0	0
BLOOD.CD4_CD25int_CD127_Tmem_Primary_Cells.E045	0	0	0	0	0	0	0	0	0	0	0	0	0	0	0	0
BLOOD.CD4_Memory_Primary_Cells.E037	0	0	0	0	0	0	0	0	0	0	0	0	0	0	0	0
BLOOD.CD4_Naive_Primary_Cells.E038	0	0	0	0	0	0	0	0	0	0	0	0	0	0	0	0
BLOOD.CD56_Primary_Cells.E046	0	0	0	0	0	0	0	0	0	0	0	0	0	0	0	0
BLOOD.CD8_Memory_Primary_Cells.E048	0	0	0	0	0	0	0	0	0	0	0	0	0	0	0	0
BLOOD.CD8_Naive_Primary_Cells.E047	0	0	0	0	0	0	0	0	0	0	0	0	0	0	0	0
BLOOD.Dnd41_TCell_Leukemia.E115	0	0	0	0	0	0	0	0	0	0	0	0	0	0	0	0
BLOOD.GM12878_Lymphoblastoid.E116	0	0	0	0	0	0	0	0	0	0	0	0	0	0	0	0
BLOOD.K562_Leukemia.E123	0	3.18	7.44	7.81	0	0	0	0	0	0	0	0	0	0	0	0
BLOOD.Mobilized_CD34_Primary_Cells_Female.E050	0	0	2	0	0	0	0	3.05	0	0	0	0	0	0	0	0
BLOOD.Mobilized_CD34_Primary_Cells_Male.E051	0	0	3.67	3.67	0	0	2.56	2.56	3.12	3.12	2.04	2.04	0	0	0	0
BLOOD.Monocytes_CD14_RO01746.E124	0	0	0	0	0	0	0	0	0	0	0	0	0	0	0	0
BLOOD.Peripheral_Blood_Mononuclear_Primary_Cells.E062	0	0	0	0	0	0	0	0	0	0	0	0	0	0	0	0
BONE.Osteoblasts.E129	0	0	0	0	0	0	0	0	0	0	0	0	0	0	0	0
BRAIN.Brain_Angular_Gyrus.E067	0	0	0	0	0	0	0	0	0	0	0	0	0	0	0	0
BRAIN.Brain_Anterior_Caudate.E068	0	0	0	0	0	0	0	0	0	0	0	0	0	0	0	0
BRAIN.Brain_Cingulate_Gyrus.E069	0	0	0	0	0	0	0	0	0	0	0	0	0	0	0	0
BRAIN.Brain_Dorsolateral_Prefrontal_Cortex.E073	0	0	0	0	0	0	0	0	0	0	0	0	0	0	0	0
BRAIN.Brain_Germinal_Matrix.E070	0	0	0	0	0	0	0	0	0	0	0	0	0	0	0	0
BRAIN.Brain_Hippocampus_Middle.E071	0	0	0	0	0	0	0	0	0	0	0	0	0	0	0	0
BRAIN.Brain_Inferior_Temporal_Lobe.E072	0	0	0	0	0	0	0	0	0	0	0	0	0	0	0	0
BRAIN.Brain_Substantia_Nigra.E074	0	0	0	0	0	0	0	0	0	0	0	0	0	0	0	0
BRAIN.Fetal_Brain_Female.E082	0	0	0	0	0	0	0	0	0	0	0	0	0	0	0	0
BRAIN.Fetal_Brain_Male.E081	0	0	0	0	0	0	0	0	0	0	0	0	0	0	0	0
BRAIN.NH_A_Astrocytes.E125	0	0	0	0	0	0	0	0	0	0	0	0	0	0	0	0
BRAIN.Neurosphere_Cultured_Cells_Cortex_Derived.E053	0	0	0	0	0	0	0	0	0	0	0	0	0	0	0	0
BRAIN.Neurosphere_Cultured_Cells_Ganglionic_Eminence_Derived.E054	0	0	0	0	0	0	0	0	0	0	0	0	0	0	0	0
BREAST.Breast_Myoepithelial_Cells.E027	0	0	0	0	0	0	0	0	0	0	0	0	0	0	0	0
BREAST.Breast_vHMEC.E028	0	0	0	0	0	0	0	0	0	0	0	0	0	0	0	0
BREAST.HMEC_Mammary_Epithelial.E119	0	0	0	0	0	0	0	0	0	0	0	0	0	0	0	0
CERVIX.HeLa_S3_Cervical_Carcinoma.E117	0	0	0	0	0	0	0	0	0	0	0	0	0	0	0	0
ESC_DERIVED.H1_BMP4_Derived_Mesendoderm_Cultured_Cells.E004	0	0	0	0	0	0	0	0	0	0	0	0	2.23	2.48	0	0
ESC_DERIVED.H1_BMP4_Derived_Trophoblast_Cultured_Cells.E005	0	0	2.47	2.47	0	0	0	0	0	0	0	0	2.32	0	0	0
ESC_DERIVED.H1_Derived_Mesenchymal_Stem_Cells.E006	0	0	0	0	0	0	0	0	0	0	0	0	0	0	0	0
ESC_DERIVED.H1_Derived_Neuronal_Progenitor_Cultured_Cells.E007	0	0	0	0	0	0	0	0	0	0	0	0	4.66	2.99	0	0
ESC_DERIVED.H9_Derived_Neuron_Cultured_Cells.E010	0	0	0	0	0	0	0	0	0	0	0	0	0	0	0	0
ESC_DERIVED.H9_Derived_Neuronal_Progenitor_Cultured_Cells.E009	0	0	0	0	0	0	0	0	0	0	0	0	0	2.52	0	0
ESC_DERIVED.hESC_Derived_CD184_Endoderm_Cultured_Cells.E011	0	0	0	0	0	0	0	0	0	0	0	0	2.24	2.78	0	0
ESC_DERIVED.hESC_Derived_CD56_Ectoderm_Cultured_Cells.E012	0	0	0	0	0	0	0	0	0	0	0	0	0	3.13	0	0
ESC_DERIVED.hESC_Derived_CD56_Mesoderm_Cultured_Cells.E013	0	0	0	0	0	0	0	0	0	0	0	0	2.4	2.23	0	0
FAT.Adipose_Derived_Mesenchymal_Stem_Cell_Cultured_Cells.E025	0	0	0	0	0	0	0	0	0	0	0	0	0	0	0	0
FAT.Adipose_Nuclei.E063	0	0	0	0	0	0	0	0	0	0	0	0	0	0	0	0
FAT.Mesenchymal_Stem_Cell_Derived_Adipocyte_Cultured_Cells.E023	0	0	0	0	0	0	0	0	0	0	0	0	0	0	0	0
GI_COLON.Colon_Smooth_Muscle.E076	0	0	0	0	0	0	0	0	0	0	0	0	0	0	0	0
GI_COLON.Colonic_Mucosa.E075	0	0	0	0	0	0	0	0	0	0	0	0	0	0	0	0
GI_COLON.Sigmoid_Colon.E106	0	0	0	0	0	0	0	0	0	0	0	0	0	0	4.28	0
GI_DUODENUM.Duodenum_Mucosa.E077	0	0	0	0	0	0	0	0	0	0	0	0	0	0	0	0
GI_DUODENUM.Duodenum_Smooth_Muscle.E078	0	0	0	0	0	0	0	0	0	0	0	0	0	0	0	0
GI_ESOPHAGUS.Esophagus.E079	0	0	0	0	0	0	0	0	0	0	0	0	0	0	0	0
GI_INTESTINE.Fetal_Intestine_Large.E084	0	0	0	0	0	0	0	0	0	0	0	0	0	0	0	0
GI_INTESTINE.Fetal_Intestine_Small.E085	0	0	0	0	0	0	0	0	0	0	0	0	0	0	0	0
GI_INTESTINE.Small_Intestine.E109	0	0	0	0	0	0	0	0	0	0	0	0	0	0	0	0
GI_RECTUM.Rectal_Mucosa_Donor_29.E101	0	0	0	0	0	0	0	0	0	0	0	0	0	0	0	0
GI_RECTUM.Rectal_Mucosa_Donor_31.E102	0	0	0	0	0	0	0	0	0	0	0	0	0	0	0	0
GI_RECTUM.Rectal_Smooth_Muscle.E103	0	0	0	0	0	0	0	0	0	0	0	0	0	0	0	0
GI_STOMACH.Fetal_Stomach.E092	0	0	0	0	0	0	0	0	0	0	0	0	0	0	0	0
GI_STOMACH.Gastric.E094	0	0	0	0	0	0	0	0	0	0	0	0	0	0	2.57	0
GI_STOMACH.Stomach_Mucosa.E110	0	0	0	0	0	0	0	0	0	0	0	0	0	0	0	0
GI_STOMACH.Stomach_Smooth_Muscle.E111	0	0	0	0	0	0	0	0	0	0	0	0	0	0	0	0
HEART.Fetal_Heart.E083	0	0	0	0	0	0	0	0	0	0	0	0	0	0	0	3.11
HEART.Left_Ventricle.E095	0	0	0	0	0	0	0	0	0	0	0	0	0	0	0	0
HEART.Right_Atrium.E104	0	0	0	0	0	0	0	0	0	0	0	0	0	0	0	0
HEART.Right_Ventricle.E105	0	0	0	0	0	0	0	0	0	0	0	0	0	0	0	0
KIDNEY.Fetal_Kidney.E086	0	0	0	0	0	0	0	0	0	0	0	0	0	0	0	4.65
LIVER.Adult_Liver.E066	0	0	0	0	0	0	0	0	0	0	0	0	0	0	0	0
LIVER.HepG2_Hepatocellular_Carcinoma.E118	0	0	3.29	3.29	0	0	0	0	0	0	0	0	0	0	0	0
LUNG.A549_EtOH_0_02pct_Lung_Carcinoma.E114	3.69	15.85	32.51	32.51	9.64	3.08	0	0	0	0	0	0	0	0	0	0
LUNG.Fetal_Lung.E088	0	0	0	0	0	0	0	0	0	0	0	0	0	0	0	0
LUNG.Lung.E096	0	0	0	0	0	0	0	0	0	0	0	0	0	0	0	0
LUNG.NHLF_Lung_Fibroblasts.E128	0	0	0	0	0	0	0	0	0	0	0	0	0	0	0	0
MUSCLE.Fetal_Muscle_Trunk.E089	0	2.1	0	0	0	0	0	0	0	0	0	0	0	0	0	0
MUSCLE.HSMM_Skeletal_Muscle_Myoblasts.E120	0	0	0	0	0	0	0	0	0	0	0	0	0	0	0	0
MUSCLE.HSMMtube_Skeletal_Muscle_Myotubes_Derived_from_HSMM.E121	0	0	0	0	0	0	0	0	0	0	0	0	0	0	0	0
MUSCLE.Muscle_Satellite_Cultured_Cells.E052	0	0	0	0	0	0	0	0	0	0	0	0	0	0	0	0
MUSCLE.Psoas_Muscle.E100	0	0	0	0	0	0	0	0	0	0	0	0	0	0	0	0
MUSCLE.Skeletal_Muscle_Female.E108	0	0	0	0	0	0	0	0	0	0	0	0	0	0	0	0
MUSCLE.Skeletal_Muscle_Male.E107	0	0	0	0	0	0	0	0	0	0	0	0	0	0	0	0
MUSCLE_LEG.Fetal_Muscle_Leg.E090	0	0	0	2.16	0	0	0	0	0	0	0	0	0	0	0	0
OVARY.Ovary.E097	0	0	0	0	0	0	0	0	0	0	0	0	0	0	0	0
PANCREAS.Pancreas.E098	0	0	0	0	0	0	0	0	0	0	0	0	0	0	0	0
PANCREAS.Pancreatic_Islets.E087	0	0	0	0	0	0	0	0	0	0	0	0	0	0	0	0
PLACENTA.Fetal_Placenta.E091	0	0	0	0	0	0	0	0	0	0	0	0	0	0	0	0
PLACENTA.Placenta_Amnion.E099	0	0	2.23	2.23	0	0	0	0	0	0	0	0	0	0	0	0
SKIN.NHDF_Ad_Adult_Dermal_Fibroblasts.E126	0	0	0	0	0	0	0	0	0	0	0	0	0	0	0	0
SKIN.NHEK_Epidermal_Keratinocytes.E127	0	0	5.37	5.37	0	0	0	0	0	0	0	0	0	0	0	0
SKIN.Penis_Foreskin_Fibroblast_Primary_Cells_skin01.E055	0	0	0	0	0	0	0	0	0	0	0	0	0	0	0	0
SKIN.Penis_Foreskin_Fibroblast_Primary_Cells_skin02.E056	0	0	0	0	0	0	0	0	0	0	0	0	0	0	0	0
SKIN.Penis_Foreskin_Keratinocyte_Primary_Cells_skin02.E057	0	0	0	0	0	0	0	0	0	0	0	0	0	0	0	0
SKIN.Penis_Foreskin_Keratinocyte_Primary_Cells_skin03.E058	0	0	0	0	0	0	0	0	0	0	0	0	0	0	0	0
SKIN.Penis_Foreskin_Melanocyte_Primary_Cells_skin01.E059	0	0	0	0	0	0	0	0	0	0	0	0	0	0	0	0
SKIN.Penis_Foreskin_Melanocyte_Primary_Cells_skin03.E061	0	0	0	0	0	0	0	0	0	0	0	0	0	0	0	0
SPLEEN.Spleen.E113	0	0	0	0	0	0	0	0	0	0	0	0	0	0	0	0
STROMAL_CONNECTIVE.Bone_Marrow_Derived_Mesenchymal_Stem_Cell_Cultured_Cells.E026	0	0	0	0	0	0	0	0	0	0	0	0	0	0	0	0
STROMAL_CONNECTIVE.Chondrocytes_from_Bone_Marrow_Derived_Mesenchymal_Stem_Cell_Cultured_Cells.E049	0	0	0	0	0	0	0	0	0	0	0	0	0	0	0	0
THYMUS.Fetal_Thymus.E093	0	0	0	0	0	0	0	0	0	0	0	0	0	0	0	0
THYMUS.Thymus.E112	0	0	0	0	0	0	0	0	0	0	0	0	0	0	0	0
VASCULAR.Aorta.E065	0	0	0	0	0	0	0	0	0	0	0	0	0	0	2.23	0
VASCULAR.HUVEC_Umbilical_Vein_Endothelial_Cells.E122	0	0	2.22	2.3	0	0	0	0	0	0	0	0	0	0	0	0
The base number of rs2165870 is chr1: 239785420.
