# Supplementary material for: Differential effects of antiemetic serotonin receptor antagonist Ondansetron on nausea associated with CHRM3 rs2165870 and TACR1 rs3755468 single-nucleotide polymorphisms
Source: Mol Brain. 2025 Jul 21;18:64. doi: 10.1186/s13041-025-01237-3 (PMC12278487; doi:10.1186/s13041-025-01237-3)
Supplement: Supplementary file 4 — Supplementary Material 4 [file 13041_2025_1237_MOESM4_ESM.xlsx]

## Sheet: Sheet1
	Table S13. Transcript ranges of antisense non-coding RNA LOC105374811
	Location on chromosome 2	LOC105374811
	75381413-75506908	MICT00000192288.1|ENSG00000270571.2*
	75381413-75506908	MICT00000192289.1|ENSG00000270571.2*
	75381413-75507221	HBMT00000770528.1|ENSG00000270571.2*
	75381413-75519271	MICT00000192290.1|ENSG00000270571.2*
	75381413-75519271	MICT00000192293.1|ENSG00000270571.2*
	75381443-75506908	MICT00000192295.1|ENSG00000270571.2*
	75381490-75417075	ENST00000604271.2|ENSG00000270571.2
	75381512-75507221	HBMT00000770529.1|ENSG00000270571.2*
	75466319-75504337	FTMT20700024684.1|ENSG00000270571.2
	75466319-75506912	FTMT20700025080.1|ENSG00000270571.2
	75466319-75507022	FTMT20700007710.1|ENSG00000270571.2
	75466319-75522218	ENCT00000225788.1|ENSG00000270571.2
	75466319-75522218	ENCT00000225789.1|ENSG00000270571.2
	*: LOC105374811 transcript overlaps the transcription start site (location: 75426655) of TACR1 mRNA.
