# Supplementary material for: Differential effects of antiemetic serotonin receptor antagonist Ondansetron on nausea associated with CHRM3 rs2165870 and TACR1 rs3755468 single-nucleotide polymorphisms
Source: Mol Brain. 2025 Jul 21;18:64. doi: 10.1186/s13041-025-01237-3 (PMC12278487; doi:10.1186/s13041-025-01237-3)
Supplement: Supplementary file 5 — Supplementary Material 5 [file 13041_2025_1237_MOESM5_ESM.xlsx]

## Sheet: Sheet1
Dataset S1. Raw genotype data for clinical phenotypes, CHRM3 rs2165870, and TACR1 rs3755468 SNPs
Patient number	Metoclopramide administration 0–6 h	Metoclopramide administration 6–24 h	Metoclopramide administration 0–24 h	NRS Score 0–2 h	NRS Score 2–24 h	NRS Score 0–24 h	CHRM3 rs2165870	TACR1 rs3755468
1	with	with	with	5	5	5	GA	CT
2	with	without	with	0	8	8	GG	CC
3	without	without	without	0	0	0	GA	CT
4	without	with	with	1	7	7	GG	CC
5	with	without	with	0	4	4	GG	CT
6	without	without	without	0	0	0	GG	TT
7	without	without	without	0	0	0	GG	TT
8	without	without	without	0	0	0	GG	CT
9	without	without	without	0	0	0	GA	TT
10	without	without	without	0	0	0	GG	CT
11	without	without	without	0	3	3	GG	CC
12	without	without	without	0	0	0	GG	CT
13	without	without	without	0	0	0	GG	CT
14	without	without	without	0	0	0	GG	CT
15	without	with	with	0	4	4	GA	CT
16	without	without	without	0	0	0	GG	CT
17	without	without	without	0	0	0	GA	CT
18	without	without	without	0	1	1	GA	CT
19	without	with	with	0	4	4	GG	CC
20	without	without	without	0	0	0	GG	CT
21	with	without	with	0	4	4	GG	CT
22	without	without	without	0	0	0	GA	CT
23	without	without	without	0	0	0	GG	CT
24	without	without	without	0	0	0	GG	CC
25	without	without	without	0	0	0	GG	CT
26	without	without	without	3	0	3	GG	CT
27	without	without	without	0	0	0	GG	CT
28	without	without	without	0	0	0	GA	CC
29	without	without	without	0	0	0	GG	CT
30	without	without	without	0	0	0	GA	CT
31	without	without	without	0	0	0	GG	CC
32	without	without	without	0	0	0	GA	CT
33	with	without	with	3	7	7	GG	CC
34	without	without	without	0	0	0	GG	CT
35	without	without	without	0	0	0	GG	CT
36	without	without	without	0	0	0	GA	TT
37	with	without	with	0	5	5	GG	TT
38	without	without	without	0	0	0	GG	CT
39	without	without	without	0	0	0	GG	CT
40	without	without	without	0	0	0	GG	TT
41	without	without	without	0	0	0	GG	CT
42	without	without	without	0	0	0	GA	CT
43	without	without	without	0	1	1	GA	CC
44	without	without	without	3	1	3	GA	TT
45	with	without	with	0	5	5	GA	-
46	without	without	without	3	1	3	GG	CC
47	without	without	without	0	0	0	GG	CC
48	with	without	with	3	6	6	GA	CC
49	with	without	with	3	9	9	GA	CT
50	with	without	with	1	4	4	GG	CT
51	with	without	with	0	7	7	GG	CT
52	without	without	without	0	0	0	GA	TT
53	without	with	with	2	4	4	GG	TT
54	without	without	without	0	0	0	GG	CT
55	without	with	with	2	4	4	GA	CC
56	without	without	without	0	0	0	GA	CT
57	without	without	without	0	0	0	GG	CT
58	without	without	without	0	0	0	GG	CT
59	with	with	with	0	7	7	AA	CT
60	without	without	without	0	0	0	GA	CT
61	without	without	without	3	3	3	GG	TT
62	without	without	without	0	0	0	GG	CT
63	without	without	without	0	0	0	GA	CT
64	without	without	without	0	0	0	GA	TT
65	without	with	with	0	8	8	GG	CT
66	without	without	without	2	0	2	GA	TT
67	without	without	without	0	0	0	GA	CC
68	without	without	without	0	0	0	GG	TT
69	without	without	without	0	0	0	GG	TT
70	without	without	without	0	0	0	GG	CC
71	without	without	without	0	0	0	GG	CC
72	without	without	without	3	0	3	GG	CC
73	without	without	without	0	0	0	GG	CT
74	without	without	without	0	0	0	GG	TT
75	without	without	without	0	0	0	GG	CC
76	without	without	without	0	0	0	GG	CC
77	with	without	with	6	0	6	GA	CC
78	with	without	with	0	7	7	GA	TT
79	without	without	without	0	0	0	GG	TT
80	without	without	without	0	0	0	GG	CT
81	without	without	without	2	0	2	GA	CT
82	with	without	with	5	1	5	GG	CC
83	without	with	with	0	5	5	AA	CT
84	without	without	without	0	0	0	GG	CT
85	without	without	without	0	0	0	GA	CC
86	without	without	without	0	3	3	GG	TT
87	without	without	without	0	0	0	GG	TT
88	without	without	without	0	0	0	GG	TT
89	without	without	without	0	0	0	GG	CT
90	with	without	with	3	4	4	GG	CC
91	without	without	without	0	0	0	GA	CC
92	without	without	without	0	0	0	AA	TT
93	without	with	with	0	4	4	GG	CC
94	with	without	with	0	10	10	GA	CT
95	without	without	without	0	0	0	GG	CT
96	without	without	without	0	0	0	GA	CT
97	without	without	without	0	0	0	GA	CT
98	without	without	without	0	0	0	GG	TT
99	without	without	without	0	0	0	GG	CT
100	without	without	without	0	0	0	GA	CC
101	without	without	without	0	0	0	GG	CC
102	without	without	without	0	0	0	GG	CT
103	without	with	with	0	5	5	AA	CC
104	without	without	without	0	0	0	GG	TT
105	without	without	without	0	0	0	GA	CC
106	without	without	without	0	0	0	GG	CT
107	without	without	without	0	0	0	GG	CC
108	without	without	without	0	0	0	GG	TT
109	without	without	without	0	0	0	GA	CT
110	with	with	with	10	6	10	GG	CC
111	without	without	without	0	0	0	GA	CC
112	without	without	without	0	0	0	GA	CC
113	without	without	without	0	0	0	GG	CC
114	without	without	without	0	0	0	GA	CT
115	without	without	without	0	0	0	GG	CT
116	without	without	without	0	0	0	GG	CT
117	without	without	without	0	0	0	GG	CC
118	without	without	without	0	0	0	GA	CT
119	with	without	with	2	4	4	GA	CC
120	with	without	with	0	4	4	GG	TT
121	without	without	without	3	0	3	GG	CT
